# Supplementary material for: Abnormalities in gray matter volume in patients with borderline personality disorder and their relation to lifetime depression: A VBM study
Source: PLoS One. 2018 Feb 21;13(2):e0191946. doi: 10.1371/journal.pone.0191946 (PMC5842882; doi:10.1371/journal.pone.0191946)
Supplement: S1 Table — (XLSX) [file pone.0191946.s001.xlsx]

## Sheet: Hoja1
	S1 Table. Sociodemographic and clinical data from borderline subjects and healthy subjects
subject	Age (years)	IQ	DIBR_total	Bsl23_total	History of depression
BPD1	30	101.00	9	85	present
BPD2	18	115.00	9	84	absent
BPD3	43	97.34	9		present
BPD4	37	144.00	9	71	present
BPD5	32	98.00	9	69	absent
BPD6	25	94.00	8	34	present
BPD7	34	115.00	6	23	present
BPD8	29	120.00	9	30	absent
BPD9	34	98.00	7		present
BPD10	44	77.00	8	46	absent
BPD11	30	130.00	8	2	absent
BPD12	24	101.00	7	19	absent
BPD13	38	98.00	7	56	absent
BPD14	40	98.00	7		absent
BPD15	33	88.00	10		present
BPD16	24	101.00	8	83	absent
BPD17	34	91.00	6	31	present
BPD18	25	91.00	10	82	absent
BPD19	43	91.00	8	21	present
BPD20	32	97.34	9		present
BPD21	29	120.00	6		absent
BPD22	25	97.34	6		present
BPD23	37	97.34	9		absent
BPD24	26	97.34	8		absent
BPD25	31	97.34	7		absent
BPD26	34	120.00	9	80	present
BPD27	39	77.00	7	85	present
BPD28	37	91.00	9	56	present
BPD29	19	108.00	7	81	present
BPD30	43	111.00	8	78	present
BPD31	37	122.00	8	83	present
BPD32	32	101.00	9	25	present
BPD33	27	94.00	8	35	present
BPD34	33	77.00	9	23	absent
BPD35	43	98.00	7	65	present
BPD36	26	101.00	8	27	present
BPD37	33	84.00	9	71	absent
BPD38	21	88.00	8	64	present
BPD39	29	80.00	7	39	absent
BPD40	35	135.00	9	84	present
BPD41	30	80.00	8	63	present
BPD42	43	77.00	8	82	present
BPD43	37	94.00	9	84	present
BPD44	27	88.00	7	55	absent
BPD45	33	80.00	10	103	present
BPD46	27	98.00	6	27	absent
BPD47	41	80.00	9	105	absent
BPD48	36	91.00	9	35	absent
BPD49	25	101.00	8	54	present
BPD50	32	84.00	7	40	absent
BPD51	29	94.00	7	16	absent
BPD52	36	111.00	7	57	absent
BPD53	34	91.00	9	70	absent
BPD54	27	91.00	7	44	present
BPD55	35	91.00	6	18	absent
BPD56	45	101.00	7	50	absent
BPD57	35	91.00	6	89	absent
BPD58	24	104.00	8	43	absent
BPD59	22	94.00	9	61	present
BPD60	44	98.00	7		present
BPD61	37	88.00	9		present
BPD62	19	88.00	9		absent
BPD63	45	98.00	6	37	absent
BPD64	35	94.00	9	46	absent
BPD65	35	98.00	7	63	present
BPD66	35	111.00	7		present
BPD67	26	98.00	7		present
BPD68	23	98.00	7	38	present
BPD69	43	84.00	7	84	present
BPD70	27	80.00	7		present
BPD71	28	80.00	7		absent
BPD72	38	94.00	6		present
BPD73	28	130.00	6		absent
BPD74	20	84.00	9		absent
BPD75	31	88.00	10		absent
BPD76	22	104.00	6		absent
HS1	50	70
HS2	21	77
HS3	20	77
HS4	52	80
HS5	28	80
HS6	24	80
HS7	19	84
HS8	34	84
HS9	34	84
HS10	28	88
HS11	53	88
HS12	19	88
HS13	30	88
HS14	30	88
HS15	64	91
HS16	37	91
HS17	37	91
HS18	31	91
HS19	28	91
HS20	25	91
HS21	19	91
HS22	56	94
HS23	19	94
HS24	28	94
HS25	19	94
HS26	31	94
HS27	27	94
HS28	34	94
HS29	34	98
HS30	22	98
HS31	22	98
HS32	47	98
HS33	53	98
HS34	38	101
HS35	40	101
HS36	47	101
HS37	36	101
HS38	25	101
HS39	27	101
HS40	54	104
HS41	23	104
HS42	51	104
HS43	37	104
HS44	25	104
HS45	30	104
HS46	26	104
HS47	27	104
HS48	25	104
HS49	53	104
HS50	57	104
HS51	27	104
HS52	26	104
HS53	44	104
HS54	21	104
HS55	58	108
HS56	58	108
HS57	64	108
HS58	23	108
HS59	26	108
HS60	37	108
HS61	33	108
HS62	51	108
HS63	36	108
HS64	38	108
HS65	26	108
HS66	30	108
HS67	24	111
HS68	27	111
HS69	30	111
HS70	32	111
HS71	22	111
HS72	26	111
HS73	29	111
HS74	19	111
HS75	24	111
HS76	23	111
