# Supplementary material for: Abnormalities in gray matter volume in patients with borderline personality disorder and their relation to lifetime depression: A VBM study
Source: PLoS One. 2018 Feb 21;13(2):e0191946. doi: 10.1371/journal.pone.0191946 (PMC5842882; doi:10.1371/journal.pone.0191946)
Supplement: S2 Table — (XLSX) [file pone.0191946.s002.xlsx]

## Sheet: Hoja1
	S2 Table. Amygdala and hippocampal volumes from borderline subjects and healthy subjects (mm3 and corrected)
subject	Left amygdala (mm3)	Right amygdala (mm3)	Left hippocampus (mm3)	Right hippocampus (mm3)	Intracranial Volume (mm3)	Left amygdala corrected	Right amygdala corrected	Left hippocampus corrected	Right hippocampus corrected
HS1	1022.61	901.511	3762.52	3650.44	993705	0.00102908	0.00090722	0.00378636	0.00367356
HS2	1172.46	652.588	2834.03	2933.57	1.0126e+06	0.00115787	0.00064447	0.00279877	0.00289706
HS3	993.164	983.057	3742.38	3400.71	1.09634e+06	0.00090589	0.00089667	0.00341351	0.00310186
HS4	1258.42	873.38	3796.37	3980.32	1.19037e+06	0.00105717	0.00073371	0.00318924	0.00334378
HS5	980.64	942.847	3147.8	3186.04	970258	0.0010107	0.00097175	0.00324429	0.0032837
HS6	1297.71	1008.11	3851.59	3952.66	1.11133e+06	0.00116771	0.00090712	0.00346576	0.00355671
HS7	1014.7	1062.38	3493.21	3201.64	1.03167e+06	0.00098355	0.00102977	0.00338599	0.00310336
HS8	813.428	637.646	3214.16	3356.98	1.02266e+06	0.00079541	0.00062352	0.00314295	0.00328261
HS9	1122.36	1135.77	3781.93	3569.9	1.06849e+06	0.00105042	0.00106296	0.0035395	0.00334105
HS10	1232.45	953.174	3347.97	3454.98	1.00616e+06	0.0012249	0.00094734	0.00332747	0.00343382
HS11	889.423	1002.17	3187.37	3731.75	1.12833e+06	0.00078826	0.00088819	0.00282486	0.00330732
HS12	789.206	787.888	2775.3	3090.45	1.00198e+06	0.00078765	0.00078633	0.00276981	0.00308435
HS13	1313.15	1221.5	3761.42	3919.22	1.15096e+06	0.00114092	0.00106129	0.00326808	0.00340518
HS14	1039.31	1033.37	3648.02	4023.17	1.0814e+06	0.00096108	0.00095559	0.00337344	0.00372035
HS15	1138.43	1176.23	3937.9	3976.14	1.14143e+06	0.00099737	0.00103049	0.00344998	0.00348348
HS16	1020.85	901.291	3918.56	3699.67	1.05389e+06	0.00096864	0.0008552	0.00371818	0.00351047
HS17	1138.43	1117.77	3407.15	3360.34	1.02632e+06	0.00110923	0.0010891	0.00331977	0.00327416
HS18	780.196	597.344	3196.82	3864.5	1.0282e+06	0.0007588	0.00058096	0.00310916	0.00375852
HS19	1287.43	674.485	3924.71	3904.5	1.22724e+06	0.00104905	0.00054959	0.003198	0.00318152
HS20	1075.35	773.603	3883.84	3684.28	1.12232e+06	0.00095815	0.00068929	0.00346055	0.00328275
HS21	1128.1	859.974	3064.74	3656.15	1.06875e+06	0.00105553	0.00080465	0.00286758	0.00342095
HS22	1009.64	1129.64	2450.25	3394.4	1.02785e+06	0.00098228	0.00109902	0.00238385	0.00330242
HS23	871.402	761.075	3083.2	2927.6	955843	0.00091166	0.00079623	0.00322564	0.00306285
HS24	1098.43	793.382	2901.67	3476.82	1.05687e+06	0.00103932	0.00075069	0.00274553	0.00328973
HS25	961.069	797.997	4069.33	3876.36	1.16655e+06	0.00082386	0.00068407	0.00348836	0.00332294
HS26	1127.66	716.022	3626.04	3500.11	1.06618e+06	0.00105766	0.00067158	0.00340096	0.00328285
HS27	766.35	782.393	3093.53	3501.87	984569	0.00077836	0.00079466	0.00314202	0.00355676
HS28	1139.09	940.63	3737.91	3746.7	1.03169e+06	0.0011041	0.00091174	0.00362309	0.00363161
HS29	906.565	1108.54	4093.94	3996.8	1.16336e+06	0.00077926	0.00095287	0.00351906	0.00343556
HS30	899.313	738.439	3458.57	3725.82	1.07416e+06	0.00083723	0.00068746	0.0032198	0.0034686
HS31	943.268	882.61	3834.17	4163.83	1.0673e+06	0.00088379	0.00082695	0.00359239	0.00390126
HS32	1189.19	953.817	3316.16	3196.6	1.01853e+06	0.00116756	0.00093646	0.00325583	0.00313845
HS33	1098.65	993.816	2901.01	3022.54	967105	0.00113602	0.00102762	0.00299968	0.00312535
HS34	937.114	593.608	2973.1	3387.81	927937	0.00100989	0.00063971	0.00320398	0.0036509
HS35	1054.69	991.398	3360.34	3815.49	1.07703e+06	0.00097926	0.00092049	0.00312	0.0035426
HS36	1079.75	759.317	3323.19	3069.58	974136	0.00110841	0.00077948	0.00341143	0.00315107
HS37	1220.4	953.597	3594.17	3931.97	1.1143e+06	0.00109522	0.00085578	0.0032255	0.00352864
HS38	966.124	878.434	3265.39	3398.36	1.07491e+06	0.00089879	0.00081721	0.00303782	0.00316152
HS39	1202.16	1230.51	3926.03	3708.68	1.30816e+06	0.00091897	0.00094064	0.00300119	0.00283503
HS40	1044.14	710.967	3456.82	2481.02	1.20612e+06	0.00086571	0.00058947	0.00286607	0.00205703
HS41	983.926	842.831	3313.52	3205.62	980493	0.0010035	0.0008596	0.00337945	0.00326939
HS42	1340.4	1481.27	3339.68	3362.31	1.04227e+06	0.00128604	0.0014212	0.00320424	0.00322596
HS43	1363.03	1133.59	3860.54	3616.59	1.06014e+06	0.00128572	0.00106929	0.00364155	0.00341144
HS44	1019.09	849.864	3517.03	2953.1	1.11605e+06	0.00091312	0.00076149	0.00315132	0.00264602
HS45	1151.61	1045.9	3767.58	4395.25	1.1621e+06	0.00099098	0.00090001	0.00324205	0.00378217
HS46	1068.76	770.526	3699.23	2939.03	1.18464e+06	0.00090218	0.00065043	0.00312266	0.00248095
HS47	919.093	528.335	3153.53	3015.29	958042	0.00095935	0.00055147	0.00329164	0.00314735
HS48	1357.32	1047.88	3627.8	4089.32	1.09181e+06	0.00124319	0.00095977	0.00332275	0.00374546
HS49	957.773	770.086	3747.14	3687.36	1.02215e+06	0.00093702	0.0007534	0.00366594	0.00360745
HS50	1081.07	1136.01	4216.57	3599.01	1.10797e+06	0.00097571	0.0010253	0.00380566	0.00324828
HS51	1025.02	907.884	3576.15	3520.11	1.18135e+06	0.00086767	0.00076851	0.00302717	0.00297973
HS52	960.19	850.084	3723.18	3706.48	1.13792e+06	0.00084381	0.00074705	0.00327191	0.00325723
HS53	1145.68	549.434	3199.68	3768.02	1.08331e+06	0.00105757	0.00050718	0.00295361	0.00347823
HS54	963.707	899.752	3750.87	3373.96	1.02347e+06	0.00094161	0.00087912	0.00366487	0.0032966
HS55	890.522	1092.93	3350.67	3321.22	1.01375e+06	0.00087844	0.00107811	0.00330522	0.00327617
HS56	752.726	889.865	3290.9	3695.28	1.03718e+06	0.00072574	0.00085797	0.00317293	0.00356282
HS57	1024.59	990.74	3806.92	3812.42	1.13603e+06	0.0009019	0.00087211	0.00335108	0.00335592
HS58	1001.07	1010.74	3908.01	3885.59	1.05363e+06	0.00095011	0.00095929	0.00370908	0.0036878
HS59	985.243	925.904	3531.97	3904.49	978303	0.00100709	0.00094644	0.0036103	0.00399108
HS60	838.876	1149.86	3741.86	3112.21	1.03684e+06	0.00080907	0.00110901	0.00360893	0.00300165
HS61	771.626	855.58	3675.94	3358.15	1.02317e+06	0.00075415	0.00083621	0.0035927	0.0032821
HS62	914.915	650.968	3480.98	3470.87	1.08105e+06	0.00084632	0.00060216	0.00322	0.00321065
HS63	1113.81	923.048	3679.45	3773.95	1.07415e+06	0.00103693	0.00085933	0.00342546	0.00351344
HS64	999.971	1088.98	3388.47	3074.2	1.0411e+06	0.0009605	0.00104599	0.00325471	0.00295284
HS65	954.476	832.722	2934.42	3182.98	1.04372e+06	0.00091449	0.00079784	0.0028115	0.00304965
HS66	1393.36	1206.99	3521.43	3846.47	1.20408e+06	0.0011572	0.00100242	0.00292457	0.00319452
HS67	1103.7	685.692	3773.72	3357.03	1.15013e+06	0.00095963	0.00059619	0.00328114	0.00291884
HS68	1005.68	846.568	3409.57	3467.37	959173	0.00104849	0.0008826	0.0035547	0.00361496
HS69	1136.01	859.096	3975.71	3565.61	1126435	0.0010085	0.00076267	0.00352946	0.00316539
HS70	972.938	687.672	2857.28	3666.7	1.10254e+06	0.00088245	0.00062372	0.00259154	0.00332568
HS71	1224.57	1036.01	3817.9	3414.83	1.16398e+06	0.00105206	0.00089006	0.00328003	0.00293375
HS72	833.601	750.966	2921.89	3084.3	1.03955e+06	0.00080188	0.00072239	0.00281072	0.00296695
HS73	1008.76	697.34	3791.09	3642.96	1.00533e+06	0.00100341	0.00069364	0.00377099	0.00362365
HS74	1325.45	1057.99	3835.04	4120.09	1.08577e+06	0.00122075	0.00097441	0.00353209	0.00379462
HS75	946.564	973.157	3925.15	3225.61	1.03872e+06	0.00091128	0.00093688	0.00377883	0.00310537
HS76	775.802	906.348	3548.25	3620.12	972935	0.00079738	0.00093156	0.00364695	0.00372082
BPD1	779.317	837.776	3215.51	2969.58	914497	0.00085218	0.00091611	0.00351615	0.00324723
BPD2	741.076	596.905	3480.99	3923.4	1.10437e+06	0.00067104	0.0005405	0.00315203	0.00355262
BPD3	1127.22	1096.45	3384.51	3636.81	1.04058e+06	0.00108326	0.00105369	0.00325253	0.00349499
BPD4	1084.58	1239.52	3867.35	3824.06	1.0688e+06	0.00101477	0.00115974	0.00361842	0.00357791
BPD5	948.322	888.105	2655.08	2949.8	1.06159e+06	0.00089331	0.00083658	0.00250105	0.00277867
BPD6	771.625	1019.75	3250.01	3144.3	980306	0.00078713	0.00104023	0.0033153	0.00320746
BPD7	946.564	921.29	2962.77	3138.15	950803	0.00099554	0.00096896	0.00311607	0.00330052
BPD8	1197.77	926.785	3319.46	3584.5	1.19433e+06	0.00100288	0.00077599	0.00277935	0.00300128
BPD9	850.526	595.149	3212.88	3079.04	1.1172e+06	0.0007613	0.00053272	0.00287584	0.00275604
BPD10	1208.75	908.983	3539.45	3784.06	1.2923e+06	0.00093535	0.00070338	0.00273887	0.00292815
BPD11	1050.96	396.691	3621.65	3227.59	1.17284e+06	0.00089608	0.00033823	0.00308793	0.00275195
BPD12	815.579	1069.86	3865.16	3578.35	1.00359e+06	0.00081266	0.00106603	0.00385134	0.00356556
BPD13	1214.47	770.526	3525.17	3493.08	986363	0.00123126	0.00078118	0.0035739	0.00354137
BPD14	964.586	961.289	2876.18	3977.24	1.10022e+06	0.00087672	0.00087373	0.00261419	0.00361496
BPD15	1097.99	1025.46	3286.49	4440.52	1.20574e+06	0.00091063	0.00085048	0.0027257	0.00368281
BPD16	1243.7	1099.75	3626.48	3527.8	1.04958e+06	0.00118495	0.0010478	0.00345518	0.00336116
BPD17	1033.81	830.084	3547.58	2658.6	996028	0.00103794	0.00083339	0.00356173	0.0026692
BPD18	903.489	695.803	3524.95	3333.96	1.05344e+06	0.00085766	0.00066051	0.00334614	0.00316484
BPD19	967.003	896.895	3661.43	3752.63	1.04327e+06	0.00092689	0.00085969	0.00350955	0.00359697
BPD20	839.535	1051.84	3186.93	3696.15	1.03784e+06	0.00080892	0.00101349	0.00307074	0.00356139
BPD21	868.764	810.524	3473.74	3276.16	1.08776e+06	0.00079867	0.00074513	0.00319347	0.00301184
BPD22	1068.1	961.509	3723.4	4114.82	1.04705e+06	0.0010201	0.0009183	0.00355609	0.00392992
BPD23	1153.37	971.399	3536.59	3557.69	1.03535e+06	0.00111399	0.00093823	0.00341584	0.00343622
BPD24	1330.29	1191.61	3431.32	3383.63	1.05661e+06	0.00125902	0.00112777	0.00324748	0.00320235
BPD25	1323.92	810.744	3593.74	4119.87	1.01956e+06	0.00129852	0.00079519	0.0035248	0.00404084
BPD26	929.422	1051.62	3252.65	3242.54	1.01023e+06	0.00092001	0.00104096	0.00321969	0.00320969
BPD27	1366.11	1051.62	3769.55	3702.74	1.0497e+06	0.00130143	0.00100182	0.00359106	0.00352742
BPD28	1218.65	1209.42	3750.44	3988.46	1.08924e+06	0.00111881	0.00111033	0.00344318	0.0036617
BPD29	734.924	765.473	3280.57	3235.51	885597	0.00082986	0.00086436	0.00370435	0.00365348
BPD30	1366.11	1253.15	4033.06	4194.15	1.0892e+06	0.00125423	0.00115052	0.00370276	0.00385066
BPD31	1206.12	1048.1	3835.28	3494.41	1.05952e+06	0.00113837	0.00098923	0.00361984	0.00329811
BPD32	970.738	961.507	3231.98	3402.53	1.05436e+06	0.00092069	0.00091194	0.00306535	0.00322711
BPD33	974.917	815.361	3957.25	3780.77	1.06766e+06	0.00091314	0.00076369	0.00370648	0.00354118
BPD34	1012.27	1234.68	3402.74	3252.42	1.15754e+06	0.0008745	0.00106664	0.00293963	0.00280977
BPD35	1235.13	934.259	3715.72	3968.68	1.05464e+06	0.00117114	0.00088585	0.0035232	0.00376306
BPD36	900.414	801.516	3079.69	3237.05	1.05634e+06	0.00085239	0.00075876	0.00291543	0.00306439
BPD37	1053.38	1031.62	3922.31	4090.87	1.15399e+06	0.00091281	0.00089396	0.00339891	0.00354498
BPD38	974.694	1234.25	4125.14	3354.62	1.24692e+06	0.00078168	0.00098983	0.00330826	0.00269032
BPD39	1246.33	1143.04	3233.96	3662.74	993703	0.00125423	0.00115028	0.00325445	0.00368595
BPD40	1018.65	916.018	3628.91	3757.26	1.06446e+06	0.00095696	0.00086054	0.00340914	0.00352972
BPD41	933.158	1088.54	3097.93	2825.19	977278	0.00095485	0.00111385	0.00316995	0.00289087
BPD42	905.906	812.722	3619.45	3634.39	962625	0.00094108	0.00084428	0.00375998	0.0037755
BPD43	962.61	994.478	2995.96	3270.68	962244	0.00100038	0.0010335	0.00311351	0.00339901
BPD44	1001.29	1137.77	3444.51	3548.02	1.11183e+06	0.00090057	0.00102333	0.00309805	0.00319115
BPD45	1309.41	1151.17	3629.12	3582.09	1.05428e+06	0.001242	0.00109191	0.00344228	0.00339767
BPD46	963.488	754.484	3555.06	3302.54	1.06949e+06	0.00090088	0.00070546	0.00332407	0.00308795
BPD47	1280.18	1107.22	3703.4	3445.82	1.07703e+06	0.00118862	0.00102803	0.00343853	0.00319938
BPD48	1151.17	1206.55	3569.99	3217.7	1.15607e+06	0.00099576	0.00104367	0.00308804	0.00278331
BPD49	1274.69	876.898	4269.33	3877.69	1.08037e+06	0.00117986	0.00081166	0.00395172	0.00358922
BPD50	985.683	926.564	2387.18	2206.96	1.09059e+06	0.0009038	0.0008496	0.00218888	0.00202364
BPD51	1224.14	931.839	3623.84	3787.36	1.03111e+06	0.0011872	0.00090372	0.00351451	0.00367309
BPD52	1145.68	1272.27	3624.95	3828.9	1.15369e+06	0.00099306	0.00110279	0.00314205	0.00331883
BPD53	891.401	861.731	3224.95	2803.21	949092	0.00093921	0.00090795	0.00339794	0.00295357
BPD54	816.237	532.51	3012.21	3399.45	924357	0.00088303	0.00057609	0.00325871	0.00367763
BPD55	1215.79	1070.52	3566.26	3556.81	1.0557e+06	0.00115164	0.00101404	0.00337811	0.00336916
BPD56	1339.52	1097.11	3789.77	3637.03	1.07128e+06	0.00125039	0.00102411	0.0035376	0.00339502
BPD57	1037.99	840.193	3763.84	3709.11	1.01973e+06	0.0010179	0.00082393	0.003691	0.00363734
BPD58	1042.82	1067	3434.83	4093.71	1.09747e+06	0.00095021	0.00097224	0.00312978	0.00373015
BPD59	971.179	1225.9	3249.13	3431.32	1.03219e+06	0.00094089	0.00118767	0.00314781	0.00332432
BPD60	1308.09	1023.7	3301.44	3363.41	1.15499e+06	0.00113255	0.00088633	0.0028584	0.00291206
BPD61	814.921	1038.21	2913.32	3061.67	967211	0.00084255	0.00107341	0.00301209	0.00316546
BPD62	1179.3	948.982	3133.31	3666.92	1.11974e+06	0.00105319	0.0008475	0.00279824	0.00327478
BPD63	984.365	704.594	2903.65	3144.08	973141	0.00101153	0.00072404	0.00298379	0.00323086
BPD64	818.436	812.283	2918.59	2627.39	1.0792e+06	0.00075838	0.00075267	0.00270441	0.00243458
BPD65	1003.93	783.932	3522.09	3696.37	987846	0.00101628	0.00079358	0.00356542	0.00374185
BPD66	1156.89	1318.86	3851.97	3583.63	1.1152e+06	0.00103738	0.00118262	0.00345405	0.00321343
BPD67	936.456	912.061	3147.16	3079.69	1.01978e+06	0.00091829	0.00089437	0.00308613	0.00301996
BPD68	983.486	538.884	3397.7	3556.15	1.16449e+06	0.00084456	0.00046276	0.00291775	0.00305382
BPD69	1024.59	1174.47	3498.8	4007.8	1.00211e+06	0.00102243	0.001172	0.00349145	0.00399937
BPD70	889.643	925.466	2804.97	3364.29	1.0146e+06	0.00087684	0.00091215	0.0027646	0.00331588
BPD71	882.832	890.524	2837.06	2912.23	906743	0.00097363	0.00098211	0.00312885	0.00321174
BPD72	862.611	947.663	3344.07	3323.41	1.02546e+06	0.0008412	0.00092414	0.00326105	0.00324091
BPD73	1159.75	1182.6	3498.14	3501	1.13338e+06	0.00102326	0.00104343	0.00308646	0.00308898
BPD74	1074.25	1110.08	3201	2969.36	1.0214e+06	0.00105174	0.00108681	0.00313392	0.00290714
BPD75	1101.29	1036.23	3408.47	3445.61	1.02262e+06	0.00107693	0.00101331	0.00333308	0.0033694
BPD76	1024.59	1174.47	3498.8	4007.8	1.00211e+06	0.00102243	0.001172	0.00349145	0.00399937
