# Supplementary material for: Abnormalities in gray matter volume in patients with borderline personality disorder and their relation to lifetime depression: A VBM study
Source: PLoS One. 2018 Feb 21;13(2):e0191946. doi: 10.1371/journal.pone.0191946 (PMC5842882; doi:10.1371/journal.pone.0191946)
Supplement: S9 Table — (XLS) [file pone.0191946.s009.xls]

## Sheet: Hoja1
		S9 Table. Volumes of Grey Matter (GM), White Matter (WM), Cerebro Spinal Fluid (CSF) and Intracranial Total Volume (ICTV) in Borderline patients and controls
	subject	GM_volume (mm3)	WM_volume (mm3)	CFS_volume (mm3)	Vol_intracraneal (mm3)
CTRL_040919_20100629_GRP_3d	HS1	526942	445670	21093	993705
CTRL_050003_20060221_MGM_3d	HS2	545492	446042	21067.8	1.0126e+06
CTRL_050005_20060225_AMM_3d	HS3	580577	492563	23203.6	1.09634e+06
CTRL_050008_20080419_IDG_3d	HS4	616146	561951	12268	1.19037e+06
CTRL_050012_20060404_HCM_3d	HS5	511920	441138	17200.5	970258
CTRL_050017_20060422_MGG_3d	HS6	587658	499333	24333.7	1.11133e+06
CTRL_050023_20060429_EVG_3d	HS7	556793	458639	16236.3	1.03167e+06
CTRL_050027_20060516_AMG_3d	HS8	545056	461438	16163.7	1.02266e+06
CTRL_050032_20060708_CCL_3d	HS9	566663	481355	20476.8	1.06849e+06
CTRL_050035_20060617_TFV_3d	HS10	518524	467804	19834	1.00616e+06
CTRL_050060_20081119_EVP_3d	HS11	617017	496173	15140.5	1.12833e+06
CTRL_050080_20081203_ESP_3d	HS12	557399	432396	12185	1.00198e+06
CTRL_050082_20081210_AMM_3d	HS13	617754	515534	17670.8	1.15096e+06
CTRL_050092_20081217_BMD_3d	HS14	582868	485139	13387.9	1.0814e+06
CTRL_050094_20090204_IGL_3d	HS15	584061	528373	28995.1	1.14143e+06
CTRL_050097_20090610_IRB_3d	HS16	556061	478036	19796.7	1.05389e+06
CTRL_050102_20100406_MFR_3d	HS17	549756	454806	21756.7	1.02632e+06
CTRL_050105_20100421_EMP_3d	HS18	547174	447226	33796.5	1.0282e+06
CTRL_086570_20100622_MPI_3d	HS19	625998	579840	21404.1	1.22724e+06
CTRL_086920_20100726_AAP_3d	HS20	612745	492274	17297.5	1.12232e+06
CTRL_086928_20100727_SPM_3d	HS21	563237	483044	22472.2	1.06875e+06
CTRL_087328_20100906_JFS_3d	HS22	545649	468381	13823.5	1.02785e+06
CTRL_087385_20100914_RRB_3d	HS23	508814	426589	20439.7	955843
CTRL_087548_20101026_MPL_3d	HS24	565415	473939	17515.3	1.05687e+06
CTRL_088010_20101117_EGG_3d	HS25	606429	529420	30695.8	1.16655e+06
CTRL_088052_20101103_MGN_3d	HS26	568796	481510	15876.8	1.06618e+06
CTRL_088203_20101116_LSC_3d	HS27	529959	439770	14839.8	984569
CTRL_088204_20101116_SDA_3d	HS28	543451	477859	10380.6	1.03169e+06
CTRL_088307_20101123_GRC_3d	HS29	615628	533734	13999.8	1.16336e+06
CTRL_088612_20110621_LMG_3d	HS30	565747	495219	13190.9	1.07416e+06
CTRL_088668_20101220_MJR_3d	HS31	559224	482868	25210	1.0673e+06
CTRL_088680_20110103_MRG_3d	HS32	529565	445255	43710.4	1.01853e+06
CTRL_088681_20110103_MIR_3d	HS33	506979	442238	17888.6	967105
CTRL_088682_20110103_RLV_3d	HS34	492730	423727	11479.8	927937
CTRL_088683_20110103_ACA_3d	HS35	580079	466203	30747.7	1.07703e+06
CTRL_088865_20110208_MGD_3d	HS36	505195	441315	27626.2	974136
CTRL_089127_20110201_GOS_3d	HS37	596816	487037	30446.9	1.1143e+06
CTRL_089248_20110207_EML_3d	HS38	550399	495675	28839.5	1.07491e+06
CTRL_089249_20110207_MCP_3d	HS39	698102	580649	29409.9	1.30816e+06
CTRL_089675_20110308_KDV_3d	HS40	647184	530716	28217.3	1.20612e+06
CTRL_090276_20110418_AMG_3d	HS41	525386	430996	24110.7	980493
CTRL_090592_20110517_MGI_3d	HS42	560489	447112	34667.6	1.04227e+06
CTRL_090593_20110517_LPM_3d	HS43	565944	478347	15845.7	1.06014e+06
CTRL_090596_20110516_AHB_3d	HS44	612392	483107	20553.8	1.11605e+06
CTRL_090741_20110606_LGZ_3d	HS45	622555	525625	13916.8	1.1621e+06
CTRL_090742_20110530_MAA_3d	HS46	622990	526516	35134.3	1.18464e+06
CTRL_090761_20110607_MBM_3d	HS47	528259	415203	14580.5	958042
CTRL_090995_20110615_MAR_3d	HS48	557897	487421	46489.7	1.09181e+06
CTRL_091342_20110711_MDH_3d	HS49	544571	460562	17017.5	1.02215e+06
CTRL_091953_20110914_LHN_3d	HS50	608908	479000	20066.4	1.10797e+06
CTRL_091965_20110912_MGA_3d	HS51	620045	538556	22752.2	1.18135e+06
CTRL_091980_20110926_TVL_3d	HS52	605102	520274	12548	1.13792e+06
CTRL_092224_20111004_MPP_3d	HS53	588862	475744	18707.9	1.08331e+06
CTRL_094508_20120410_MNM_3d	HS54	533869	473141	16457.5	1.02347e+06
CTRL_094576_20120416_PRR_3d	HS55	536078	466462	11210.2	1.01375e+06
CTRL_600002_20110604_IGU_3d	HS56	566329	454444	16405.7	1.03718e+06
CTRL_600005_20101204_IGU_3d	HS57	600519	513140	22368.6	1.13603e+06
CTRL_600007_20101211_IGU_3d	HS58	557264	479207	17162.7	1.05363e+06
CTRL_600009_20101204_IGU_3d	HS59	530892	430042	17370.1	978303
CTRL_600024_20110326_IGU_3d	HS60	570590	448574	17670.8	1.03684e+06
CTRL_600027_20110226_IGU_3d	HS61	554911	444634	23623.4	1.02317e+06
CTRL_600028_20110604_IGU_3d	HS62	564283	496338	20429.3	1.08105e+06
CTRL_600029_20101211_IGU_3d	HS63	593632	463206	17307.9	1.07415e+06
CTRL_600030_20101204_IGU_3d	HS64	553356	459630	28113.7	1.0411e+06
CTRL_600034_20101204_IGU_3d	HS65	583895	445193	14632.4	1.04372e+06
CTRL_600041_20110326_IGU_3d	HS66	638597	541231	24255.9	1.20408e+06
CTRL_600043_20110326_IGU_3d	HS67	622170	509353	18604.1	1.15013e+06
CTRL_600044_20110402_IGU_3d	HS68	522535	423727	12910.9	959173
CTRL_600045_20110326_IGU_3d	HS69	616935	494266	15233.9	1.12644e+06
CTRL_600055_20110326_IGU_3d	HS70	588085	492534	21922.7	1.10254e+06
CTRL_600057_20110402_IGU_3d	HS71	634168	507538	22275.2	1.16398e+06
CTRL_600058_20110402_IGU_3d	HS72	576698	447392	15462	1.03955e+06
CTRL_600061_20110402_IGU_3d	HS73	545369	443751	16208.6	1.00533e+06
CTRL_600062_20110604_IGU_3d	HS74	567561	489162	29046.9	1.08577e+06
CTRL_600066_20110604_IGU_3d	HS75	556383	466120	16219	1.03872e+06
CTRL_600068_20111126_IGU_3d	HS76	514198	445350	13388	972935
TLP_016470_20110416_RRR_3d	BPD1	496215	406616	11666.5	914497
TLP_029152_20110716_TMV_3d	BPD2	581510	503526	19330.1	1.10437e+06
TLP_030699_20111217_MVD_3d	BPD3	540350	484797	15430.9	1.04058e+06
TLP_058282_20110507_EGD_3d	BPD4	555232	494846	18718.2	1.0688e+06
TLP_090149_20110416_LPJ_3d	BPD5	572073	479591	9924.29	1.06159e+06
TLP_090150_20110416_CLD_3d	BPD6	534958	432676	12672.4	980306
TLP_090152_20110416_RRC_3d	BPD7	493964	435186	21653	950803
TLP_090153_20110430_VPL_3d	BPD8	612040	551208	31079.5	1.19433e+06
TLP_090154_20110430_SCM_3d	BPD9	608308	499504	9385.07	1.1172e+06
TLP_090173_20110430_NMF_3d	BPD10	656797	616934	18573	1.2923e+06
TLP_090175_20110416_FSZ_3d	BPD11	628736	523478	20626.3	1.17284e+06
TLP_090354_20110430_CPM_3d	BPD12	539687	446230	17670.8	1.00359e+06
TLP_090488_20110507_MFS_3d	BPD13	523820	433361	29181.8	986363
TLP_090489_20110507_MMR_3d	BPD14	559390	515234	25593.7	1.10022e+06
TLP_090490_20110507_LBI_3d	BPD15	619351	546106	40288.3	1.20574e+06
TLP_090497_20110507_YMM_3d	BPD16	552390	469895	27294.4	1.04958e+06
TLP_090929_20110611_RLG_3d	BPD17	528653	453458	13916.8	996028
TLP_090931_20110611_EOJ_3d	BPD18	569791	467334	16312.3	1.05344e+06
TLP_091024_20110611_CIO_3d	BPD19	550140	456901	36233.5	1.04327e+06
TLP_091404_20110716_MDE_3d	BPD20	550306	460137	27398.1	1.03784e+06
TLP_091405_20110716_BCH_3d	BPD21	587981	476833	22949.3	1.08776e+06
TLP_093038_20111217_MNB_3d	BPD22	555356	470486	21207.1	1.04705e+06
TLP_093039_20111217_RAC_3d	BPD23	556289	458706	20356.7	1.03535e+06
TLP_093040_20111217_NSS_3d	BPD24	568018	457855	30737.3	1.05661e+06
TLP_093457_20111217_CPG_3d	BPD25	546241	456652	16664.9	1.01956e+06
TLP_600011_20101204_IGU_3d	BPD26	543907	450389	15939	1.01023e+06
TLP_600012_20101211_IGU_3d	BPD27	570838	453365	25500.3	1.0497e+06
TLP_600013_20101211_IGU_3d	BPD28	568144	494785	26309.3	1.08924e+06
TLP_600014_20101204_IGU_3d	BPD29	487432	384912	13253.2	885597
TLP_600016_20101211_IGU_3d	BPD30	567084	488167	33952	1.0892e+06
TLP_600018_20110226_IGU_3d	BPD31	559640	483471	16405.7	1.05952e+06
TLP_600019_20110226_IGU_3d	BPD32	557927	475007	21424.8	1.05436e+06
TLP_600021_20110326_IGU_3d	BPD33	573422	470332	23903.4	1.06766e+06
TLP_600022_20101204_IGU_3d	BPD34	586859	532872	37809.7	1.15754e+06
TLP_600023_20101211_IGU_3d	BPD35	559951	462813	31878.1	1.05464e+06
TLP_600026_20110226_IGU_3d	BPD36	571255	471472	13616.1	1.05634e+06
TLP_600031_20110226_IGU_3d	BPD37	602791	534347	16851.6	1.15399e+06
TLP_600036_20101211_IGU_3d	BPD38	675919	547007	23996.6	1.24692e+06
TLP_600038_20101204_IGU_3d	BPD39	525707	452099	15897.5	993703
TLP_600039_20110402_IGU_3d	BPD40	559713	491674	13076.9	1.06446e+06
TLP_600040_20110226_IGU_3d	BPD41	539158	425241	12879.8	977278
TLP_600046_20110827_IGU_3d	BPD42	510235	434450	17940.5	962625
TLP_600051_20101211_IGU_3d	BPD43	517548	421447	23250.1	962244
TLP_600052_20110226_IGU_3d	BPD44	606139	496816	8876.89	1.11183e+06
TLP_600053_20110226_IGU_3d	BPD45	544301	491289	18687.1	1.05428e+06
TLP_600054_20110226_IGU_3d	BPD46	574355	483719	11417.6	1.06949e+06
TLP_600059_20110402_IGU_3d	BPD47	538690	512661	25676.6	1.07703e+06
TLP_600060_20111126_IGU_3d	BPD48	621527	497075	37467.5	1.15607e+06
TLP_600063_20110604_IGU_3d	BPD49	569730	489278	21362.7	1.08037e+06
TLP_600064_20110604_IGU_3d	BPD50	605879	466535	18179	1.09059e+06
TLP_600065_20110604_IGU_3d	BPD51	561568	451965	17577.5	1.03111e+06
TLP_600067_20110827_IGU_3d	BPD52	611698	517474	24515.2	1.15369e+06
TLP_600070_20110827_IGU_3d	BPD53	513221	414508	21362.6	949092
TLP_600071_20110827_IGU_3d	BPD54	506967	401337	16053	924357
TLP_600072_20110827_IGU_3d	BPD55	550606	481458	23633.7	1.0557e+06
TLP_600073_20111126_IGU_3d	BPD56	568744	463922	38618.7	1.07128e+06
TLP_600074_20111126_IGU_3d	BPD57	548221	452078	19433.8	1.01973e+06
TLP_600075_20111126_IGU_3d	BPD58	608937	464771	23758.1	1.09747e+06
TLP_600076_20120128_IGU_3d	BPD59	567614	442860	21715.2	1.03219e+06
TLP_600077_20111126_IGU_3d	BPD60	595831	525531	33630.6	1.15499e+06
TLP_600079_20111126_IGU_3d	BPD61	501421	452059	13730.2	967211
TLP_600080_20120128_IGU_3d	BPD62	613813	479394	26537.4	1.11974e+06
TLP_600081_20120128_IGU_3d	BPD63	515503	443254	14383.5	973141
TLP_600082_20120128_IGU_3d	BPD64	584019	484714	10463.5	1.0792e+06
TLP_600083_20120128_IGU_3d	BPD65	537778	439521	10546.5	987846
TLP_600084_20120128_IGU_3d	BPD66	603453	492388	19361.2	1.1152e+06
TLP_600085_20120128_IGU_3d	BPD67	551613	447413	20750.8	1.01978e+06
TLP_600086_20120128_IGU_3d	BPD68	615410	505040	44042.3	1.16449e+06
TLP_600088_20120317_IGU_3d	BPD69	524620	447662	29824.8	1.00211e+06
TLP_600089_20120317_IGU_3d	BPD70	535611	438504	40485.3	1.0146e+06
TLP_600100_20120317_IGU_3d	BPD71	477073	413036	16633.9	906743
TLP_600101_20120317_IGU_3d	BPD72	540039	462677	22741.9	1.02546e+06
TLP_600103_20120317_IGU_3d	BPD73	623739	492451	17193.8	1.13338e+06
TLP_600104_20120317_IGU_3d	BPD74	529960	455626	35818.8	1.0214e+06
TLP_600105_20120317_IGU_3d	BPD75	565623	439864	17131.6	1.02262e+06
TLP_600106_20120317_IGU_3d	BPD76	524620	447662	29824.8	1.00211e+06
